# Supplementary material for: Engineered EVs for Oxidative Stress Protection
Source: Pharmaceuticals (Basel). 2021 Jul 21;14(8):703. doi: 10.3390/ph14080703 (PMC8399368; doi:10.3390/ph14080703)
Supplement: Supplementary file 1 [file pharmaceuticals-14-00703-s001.zip]

Archive with 3 entries (3 files):
- Suppl Figure 1.pdf
- Supplementary Table S1.xlsx
- Supplementary Table S2.xlsx
